# Supplementary material for: Modeling SARS-CoV-2 propagation using rat coronavirus-associated shedding and transmission
Source: PLoS One. 2021 Nov 23;16(11):e0260038. doi: 10.1371/journal.pone.0260038 (PMC8610237; doi:10.1371/journal.pone.0260038)
Supplement: S1 Data — (XLSX) [file pone.0260038.s007.xlsx]

## Sheet: Infection-reinfection 
INFECTION																					REINFECTION
				BODY WEIGHT										RT-PCR					Serology 1		Serology 1								BODY WEIGHT										RT-PCR			Serology 2
INOCULATED
Exposure	Ear tag #	Replacement ear tags	Sex	BW 0	BW 2	BW 3	BW 4	BW 7	BW 10			Ear tag #	Replacement ear tags	qRT-PCR 2	qRT-PCR 3	qRT-PCR 4	qRT-PCR 7	qRT-PCR 10	Result 1:10		Serologic status after initial exposure	Ear tag #	Replacement ear tags	Replacement ear tags	Sex	Intial exposure type	Re-Exposure type	Sex	BW0	BW2	BW3	BW4	BW7	BW10		Ear tag #	qRT-PCR 2	qRT-PCR 3	qRT-PCR 4	qRT-PCR 7	qRT-PCR 10	Serology
2X10e4 SDAV	1		M	233	278	252	254	271	289		Index -1	1		27.09	35.58	35.27	neg	neg	POS		POS	1		no tag	M	2X10e4 SDAV	2X10e4 SDAV	M	477	482	481	475	480	482		1	neg	31.38	neg	neg	neg	ND
2X10e4 SDAV	2 - replaced w 15	50	M	231	241	243	247	265	274		Index -2	2	50	27.07	29.69	34.3	37.74	neg	POS		POS	2 - replaced w 15	50	50	M	2X10e4 SDAV	2X10e4 SDAV	M	433	432	434	430	436	436		50	neg	neg	34.07	neg	neg	ND
2X10e4 SDAV	6		M	236	269	258	257	270	286		Index -3	6		25.23	31.82	31.61	neg	neg	POS		POS	6			M	2X10e4 SDAV	2X10e4 SDAV	M	505	507	511	504	507	507		6	31.16	28.94	35.4	33.95	neg	ND
2X10e4 SDAV	7		F	149	150	152	154	160	166		Index - 4	7		27.57	36.84	neg	neg	neg	POS
2X10e4 SDAV	8		F	171	179	179	181	191	197		Index -5	8		27.96	33.24	36.06	neg	neg	POS		POS	8			F	2X10e4 SDAV	2X10e4 SDAV	F	279	278	278	282	288	290		8	neg	31.06	33.02	neg	neg	ND
2X10e4 SDAV	9		F	172	174	172	174	184	190		Index -6	9		28.06	32.27	34.84	neg	neg	POS		POS	9			F	2X10e4 SDAV	2X10e4 SDAV	F	272	274	268	268	276	274		9	neg	neg	36.41	neg	neg	ND
2X10e4 SDAV	76		M	224	236	242	245	267	281		Index -1	76		30.08	30.39	35.96	neg	neg	POS		POS	76			M	2X10e4 SDAV	2X10e4 SDAV	M	459	466	464	468	473	463		76	neg	neg	neg	neg	neg	ND
2X10e4 SDAV	77		M	191	208	212	214	232	243		Index -2	77		32.81	30.84	32.41	33.67	neg	POS		POS	77			M	2X10e4 SDAV	2X10e4 SDAV	M	386	383	388	392	384	381		77	neg	neg	neg	neg	neg	ND
2X10e4 SDAV	79		M	201	214	219	224	243	257		Index -3	79		27.49	31.07	31.42	32.61	neg	POS		POS	79		246	M	2X10e4 SDAV	2X10e4 SDAV	M	411	409	412	420	418	410		246	neg	neg	neg	neg	neg	ND
2X10e4 SDAV	81		M	246	261	260	267	279	292		Index - 4	81		32.07	33.18	31.17	neg	neg	POS		POS	81			M	2X10e4 SDAV	2X10e4 SDAV	M	446	444	443	444	440	438		81	neg	neg	neg	neg	neg	ND
2X10e4 SDAV	82		F	153	160	157	166	170	176		Index -5	82		33.19	30.19	33.32	neg	neg	POS		POS	82			F	2X10e4 SDAV	2X10e4 SDAV	F	251	248	249	250	251	246		82	neg	neg	neg	neg	neg	ND
2X10e4 SDAV	83		F	174	182	185	185	195	200		Index -6	83		31.22	31.33	28.03	neg	neg	POS		POS	83			F	2X10e4 SDAV	2X10e4 SDAV	F	274	275	275	273	277	274		83	neg	neg	neg	neg	neg	ND
2X10e4 SDAV	84		F	165	183	183	185	192	202		Index -7	84		31.53	29.22	31.53	neg	neg	POS		POS	84			F	2X10e4 SDAV	2X10e4 SDAV	F	305	295	302	298	302	299		84	neg	neg	neg	neg	neg	ND
2X10e4 SDAV	85		F	155	168	164	170	180	183		Index -8	85		31.18	32.7	30.68	neg	neg	POS		POS	85		247	F	2X10e4 SDAV	2X10e4 SDAV	F	250	252	249	246	248	254		247	neg	33.13	34.36	neg	neg	ND
2X10e4 SDAV	160		M	219	223	240	242	255	268		Index -1	160		28.67	30.22	32.98	neg	neg	POS		POS	160	190	190	M	2X10e4 SDAV	2X10e4 SDAV	M	427	425	424	426	427	421		160	neg	neg	29.17	neg	neg	ND
2X10e4 SDAV	167		M	245	252	262	264	283	293		Index -2	167		30.49	31.76	32.54	neg	neg	POS		POS	167			M	2X10e4 SDAV	2X10e4 SDAV	M	460	455	455	453	457	452		167	neg	neg	neg	neg	neg	ND
2X10e4 SDAV	169		M	221	231	242	246	265	280		Index -3	169		29.7	31.33	30.15	neg	neg	POS		POS	169			M	2X10e4 SDAV	2X10e4 SDAV	M	444	439	439	440	445	442		169	neg	neg	neg	neg	neg	ND
2X10e4 SDAV	166		F	160	158	160	168	175	182		Index -5	166		31.61	neg	28.31	neg	neg	POS		POS	166			F	2X10e4 SDAV	2X10e4 SDAV	F	266	259	261	265	265	258		166	neg	neg	neg	neg	neg	ND
2X10e4 SDAV	168		F	152	156	165	166	180	184		Index -6	168		31.63	33.31	33.2	neg	neg	POS		POS	168			F	2X10e4 SDAV	2X10e4 SDAV	F	264	258	254	257	254	253		168	neg	neg	neg	neg	neg	ND
Died
MOCK INOC CONTROL
Exposure	Ear tag #	Replacement ear tags	Sex	BW 0	BW 2	BW 3	BW 4	BW 7	BW 10		Animal	Ear tag #	Replacement ear tags	qRT-PCR 2	qRT-PCR 3	qRT-PCR 4	qRT-PCR 7	qRT-PCR 10	Result
Media	153		M	225	234	243	250	266	280		Control -1	153		neg	neg	neg	neg	neg	NEG		NEG	153			M	Mock	2X10e4 SDAV	M	436	440	443	434	447	448		153	23.52	28.73	31.42	neg	neg	POS
Media	155		M	243	256	264	277	289	302		Control -2	155		neg	neg	neg	neg	neg	NEG		NEG	155			M	Mock	2X10e4 SDAV	M	467	467	469	466	480	481		155	28.88	24.18	31.88	neg	neg	POS
Media	156		M	216	226	240	244	251	260		Control-3	156		neg	neg	neg	neg	neg	NEG		NEG	156			M	Mock	2X10e4 SDAV	M	408	412	411	408	414	415		156	28.19	25.83	25.87	33.5	neg	POS
Media	157		M	228	239	251	260	273	293		Control- 4	157		neg	neg	neg	neg	neg	NEG		NEG	157			M	Mock	2X10e4 SDAV	M	465	467	471	464	470	469		157	28.59	27.07	28.9	neg	neg	POS
Media	159		M	220	231	239	242	249	261		Control-5	159		neg	neg	neg	neg	neg	NEG		NEG	159			M	Mock	2X10e4 SDAV	M	403	404	399	395	402	404		159	26.97	28.56	26.29	neg	neg	POS
Media	161		F	143	147	152	155	160	165		Control-6	161		neg	neg	neg	neg	neg	NEG		NEG	161			F	Mock	2X10e4 SDAV	F	226	234	232	226	236	238		161	24.12	28.56	32.56	neg	31.54	POS
Media	162		F	170	176	178	184	194	199		Control-7	162		neg	neg	neg	neg	neg	NEG		NEG	162			F	Mock	2X10e4 SDAV	F	270	273	270	269	276	274		162	29.12	30.42	32.33	neg	neg	POS
Media	163		F	165	167	173	174	180	189		Control-8	163		neg	neg	neg	neg	neg	NEG		NEG	163			F	Mock	2X10e4 SDAV	F	254	253	250	254	257	258		163	28.12	27.9	30.07	33.11	neg	POS
Media	164		F	154	156	161	168	170	173		Control-9	164		neg	neg	neg	neg	neg	NEG		NEG	164			F	Mock	2X10e4 SDAV	F	241	239	240	243	243	238		164	35.26	32.21	33.14	neg	neg	POS
Media	165		F	156	164	168	170	175	181		Control-10	165		neg	neg	neg	neg	neg	NEG		NEG	165			F	Mock	2X10e4 SDAV	F	245	235	246	243	245	242		165	31.71	30.16	33.14	neg	neg	POS
DIRECT CONTACT
Exposure (ear tag #)	Ear tag #		Sex	BW 0	BW 2	BW 3	BW 4	BW 7	BW 10					qRT-PCR 2	qRT-PCR 3	qRT-PCR 4	qRT-PCR 7	qRT-PCR 10
1	10	45	M	224	268	274	280	290	303		DC -1	10	45	32.34	32.33	28.89	neg	neg	POS		POS	10	45		M	Direct contact	Direct contact	M	474	469	476	472	471	473		45	35.48	33.44	neg	neg	neg	ND
1	11	46	M	237	240	248	252	262	268		DC-2	11	46	35.34	32.03	27.89	neg	neg	POS		POS	11	46		M	Direct contact	Direct contact	M	400	395	396	394	394	395		46	34.79	neg	neg	35.17	neg	ND
2	12	47	M	230	241	247	252	263	269		DC-3	12	47	34.43	33.96	30.27	neg	neg	POS		POS	12	47		M	Direct contact	Direct contact	M	412	414	409	413	412	415		47	neg	neg	neg	neg	neg	ND
2	13	51	M	237	254	265	272	283	294		DC-4	13	51	34.02	31.62	30.11	neg	neg	POS		POS	13	51		M	Direct contact	Direct contact	M	494	492	496	492	497	503		51	36.2	neg	35.51	neg	neg	ND
2	14	52	M	225	240	246	252	264	271		DC-5	14	52	32.73	32.44	30.21	neg	neg	POS		POS	14	52		M	Direct contact	Fomite-cohab	M	461	458	462	459	462	469		52	35.88	32.6	neg	neg	neg	ND
6	16	53	M	264	267	273	284	291	302		DC-6	16	53	30.37	32.04	31.75	neg	neg	POS		POS	16	53		M	Direct contact	Fomite-cohab	M	509	506	506	504	510	516		53	neg	31.6	neg	neg	neg	ND
6	17	54	M	239	250	258	263	278	290		DC-7	17	54	29.45	31.07	25.92	neg	neg	POS		POS	17	54		M	Direct contact	Fomite-cohab	M	485	484	486	486	484	486		54	33.09	34.56	neg	neg	neg	ND
6	18	55	M	200	211	216	220	230	246		DC-8	18	55	28.27	30.45	31.55	neg	neg	POS		POS	18	55		M	Direct contact	Fomite-cohab	M	380	378	382	380	384	386		55	35.19	neg	neg	neg	neg	ND
7	19	56	F	170	176	183	185	191	195		DC-9	19	56	32.01	32.74	34.13	neg	neg	POS		POS	19	56		F	Direct contact	Fomite-cohab	F	268	268	266	263	264	266		56	34.95	neg	neg	neg	neg	ND
7	20	48	F	178	178	185	190	189	197		DC-10	20	48	31.85	neg	26.92	neg	neg	POS		POS	20	48		F	Direct contact	Fomite-cohab	F	284	286	283	280	282	284		48	33.19	36.07	neg	neg	neg	ND
7	21	57	F	158	166	168	169	179	183		DC-11	21	57	33.07	35.1	29.14	neg	neg	POS		POS	21	57	93	F	Direct contact	Fomite-cohab	F	244	241	242	240	240	237		93	34.78	33.5	neg	neg	neg	ND
8	22	58	F	186	183	190	192	199	200		DC-12	22	58	33.2	33.07	32.04	neg	neg	POS		POS	22	58		F	Direct contact	Direct contact	F	275	264	269	269	269	270		58	35.24	neg	neg	neg	neg	ND
8	23	59	F	173	182	182	184	187	192		DC-13	23	59	34.99	33.13	33.33	neg	neg	POS		POS	23	59		F	Direct contact	Direct contact	F	287	290	285	283	284	287		59	34.19	neg	35.73	neg	neg	ND
9	24	60	F	190	194	199	204	210	212		DC-14	24	60	36.03	32.32	29.76	neg	neg	POS		POS	24	60		F	Direct contact	Direct contact	F	316	304	305	306	305	304		60	33.34	34.47	34.85	neg	neg	ND
9	26	61	F	187	194	200	204	203	209		DC-15	26	61	34.66	neg	31.03	neg	neg	POS		POS	26	61		F	Direct contact	Direct contact	F	280	285	291	282	282	278		61	35.14	32.69	35.44	neg	neg	ND
76	92		M	228	235	243	245	260	275		DC -1	92		neg	neg	29.12	neg	neg	POS		POS	92			M	Direct contact	Fomite - single	M	445	445	447	444	450	448		92	neg	neg	neg	neg	neg	ND
76	91		M	264	266	270	279	287	304		DC-2	91		32.58	28.59	27.79	neg	neg	POS		POS	91			M	Direct contact	Fomite - single	M	457	460	458	457	464	460		91	neg	neg	neg	neg	neg	ND
76	90		M	249	257	261	267	282	297		DC-3	90		34.48	27.36	28.97	neg	neg	POS		POS	90			M	Direct contact	Fomite-cohab	M	466	467	472	469	470	474		90	neg	neg	34.77	34.15	neg	ND
79	89		M	275	286	292	297	307	321		DC-4	89		32.43	31.53	29.81	neg	neg	POS		POS	89			M	Direct contact	Direct contact	M	450	453	454	453	455	459		89	neg	neg	34.4	35.23	neg	ND
79	87		M	226	238	243	253	263	282		DC-5	87		31.26	27.1	30.05	neg	neg	POS		POS	87			M	Direct contact	Fomite-cohab	M	441	437	436	438	440	445		87	36.13	neg	neg	33.98	neg	ND
79	86		M	227	227	237	244	260	281		DC-6	86		32.23	28.73	27.86	neg	neg	POS		POS	86			M	Direct contact	Fomite - single	M	454	452	450	452	453	454		86	neg	neg	neg	33.95	neg	ND
77	110		M	240	247	250	257	271	284		DC-7	110		28.59	27.39	25.5	neg	neg	POS		POS	110			M	Direct contact	Fomite - single	M	435	440	441	439	442	441		110	neg	neg	neg	neg	35.48	ND
77	111		M	255	260	266	271	286	305		DC-8	111		32.75	30.04	29.22	neg	neg	POS		POS	111			M	Direct contact	Fomite - single	M	471	479	481	477	483	480		111	neg	neg	neg	neg	neg	ND
82	112		F	174	179	176	177	186	199		DC-9	112		33.89	29.16	31.19	neg	neg	POS		POS	112			F	Direct contact	Fomite - single	F	259	264	262	258	263	264		112	neg	neg	neg	neg	neg	ND
82	113		F	193	196	191	196	202	216		DC-10	113		34.77	31.17	29.8	neg	neg	POS		POS	113			F	Direct contact	Fomite - single	F	280	277	279	263	252	261		113	neg	neg	neg	neg	neg	ND
83	114	150	F	167	169	172	170	179	191		DC-11	114	150	33.94	32.73	30.86	neg	neg	POS		POS	114	150	150	F	Direct contact	Fomite - single	F	243	245	246	239	239	242		150	neg	34.06	neg	neg	neg	ND
83	115		F	189	191	188	196	202	220		DC-12	115		33.49	neg	29.68	neg	neg	POS		POS	115			F	Direct contact	Fomite - single	F	315	309	311	313	313	311		115	neg	33.04	neg	neg	neg	ND
84	116		F	164	166	168	170	177	181		DC-13	116		33.02	31.73	29.44	neg	neg	POS		POS	116			F	Direct contact	Fomite - single	F	246	251	245	243	248	250		116	neg	neg	neg	neg	neg	ND
84	117		F	175	181	183	187	195	201		DC-14	117		33.03	29.49	30.71	neg	neg	POS		POS	117			F	Direct contact	Fomite - single	F	268	261	265	264	266	261		117	neg	neg	neg	neg	neg	ND
85	118		F	145	156	160	156	167	176		DC-15	118		34.23	32.54	30.72	neg	neg	POS		POS	118			F	Direct contact	Direct contact	F	237	270	267	262	273	270		118	neg	33.6	neg	neg	neg	ND
85	119		F	182	188	190	193	197	207		DC-16	119		34.31	32.64	30.43	neg	neg	POS		POS	119			F	Direct contact	Direct contact	F	293	291	288	287	285	278		119	32.17	neg	neg	neg	35.16	ND
FOMITE cohabitation
Exposure (cage and ear tag #)	Ear tag #		Sex	BW 0	BW 2	BW 3	BW 4	BW 7	BW 10					qRT-PCR 2	qRT-PCR 3	qRT-PCR 4	qRT-PCR 7	qRT-PCR 10
D (7)	27	62	F	161	168	170	173	181	184		F -1	27	62	36.08	neg	neg	neg	neg	NEG		NEG	27	62		F	Fomite-cohab	Direct contact	F	279	269	263	265	265	266		62	28.2	32.54	30.58	neg	neg	POS
D (7)	28	63	F	176	182	186	190	195	200		F-2	28	63	neg	36.73	neg	neg	neg	NEG		NEG	28	63		F	Fomite-cohab	Direct contact	F	300	293	293	291	290	291		63	27.33	30.35	35.24	neg	neg	POS
E (8)	29	64	F	146	154	157	164	165	165		F-3	29	64	33.71	neg	31.09	neg	neg	POS		POS	29	64		F	Fomite-cohab	Fomite-cohab	F	240	239	235	234	235	233		64	neg	neg	neg	neg	neg	ND
E (8)	31	65	F	178	185	189	194	200	200		F-4	31	65	33.79	neg	32.37	30.13	neg	POS		POS	31	65		F	Fomite-cohab	Fomite-cohab	F	273	268	266	267	269	270		65	30.73	33.44	neg	neg	neg	ND
E (8)	33	66	F	170	173	179	183	190	192		F-5	33	66	neg	34.47	neg	neg	neg	POS		POS	33	66		F	Fomite-cohab	Fomite - single	F	287	285	285	283	283	284		66	36.18	neg	neg	neg	neg	ND
F (9)	34	67	F	153	160	166	164	174	177		F-6	34	67	31.29	36.54	32.79	neg	neg	POS		POS	34	67		F	Fomite-cohab	Fomite-cohab	F	269	263	267	267	266	265		67	37.89	neg	34.9	neg	neg	ND
F (9)	35	49	F	173	180	183	188	189	196		F-7	35	49	35.1	neg	neg	neg	neg	POS		POS	35	49		F	Fomite-cohab	Fomite-cohab	F	274	273	274	272	272	274		49	neg	neg	neg	neg	neg	ND
F (9)	36	68	F	192	201	199	205	207	211		F-8	36	68	35.03	neg	neg	32.19	neg	POS		POS	36	68		F	Fomite-cohab	Fomite-cohab	F	329	337	335	327	335	341		68	neg	neg	neg	neg	neg	ND
A (1)	37	69	M	253	262	273	282	290	302		F-9	37	69	neg	neg	neg	neg	27.66	POS		POS	37	69		M	Fomite-cohab	Fomite-cohab	M	518	518	525	519	520	523		69	neg	neg	35.72	neg	neg	ND
A (1)	38	70	M	262	272	277	284	296	303		F-10	38	70	33.12	neg	neg	31.46	31.29	POS		POS	38	70		M	Fomite-cohab	Fomite-cohab	M	481	482	485	479	482	485		70	35.25	35.36	neg	neg	neg	ND
A (1)	39	71	M	246	261	268	272	281	294		F-11	39	71	neg	neg	neg	neg	28.83	POS		POS	39	71		M	Fomite-cohab	Direct contact	M	425	425	431	426	427	430		71	neg	36.12	neg	neg	neg	ND
B (2-15)	40	72	M	241	252	261	264	276	284		F-12	40	72	neg	neg	neg	neg	neg	POS		POS	40	72		M	Fomite-cohab	Direct contact	M	444	440	446	441	442	444		72	neg	neg	33.66	neg	neg	ND
B (2-15)	41	73	M	223	233	241	244	256	263		F-13	41	73	neg	neg	neg	neg	neg	POS		POS	41	73		M	Fomite-cohab	Direct contact	M	433	431	433	436	437	439		73	neg	neg	neg	neg	neg	ND
B (2-15)	43	74	M	250	254	261	264	273	286		F-14	43	74	neg	31.34	neg	neg	neg	POS		POS	43	74		M	Fomite-cohab	Direct contact	M	494	496	496	489	490	494		74	32.53	36.61	35	33.17	neg	ND
AA (76)	120		M	250	257	267	271	288	302		FM -1	120		36.16	33.45	neg	32.54	neg	POS		POS	120			M	Fomite-cohab	Direct contact	M	499	506	500	501	501	494		120	neg	neg	neg	neg	neg	POS
AA (76)	121		M	221	233	240	247	260	276		FM -2	121		33.96	31.03	27.37	neg	neg	POS		POS	121			M	Fomite-cohab	Direct contact	M	445	443	442	428	430	425		121	neg	33.68	neg	neg	neg	POS
BB (77)	123		M	236	247	258	260	266	279		FM -3	123		36.18	neg	neg	neg	neg	NEG		NEG	123			M	Fomite-cohab	Fomite-cohab	M	444	452	447	446	450	448		123	neg	30.42	neg	31.01	neg	POS
BB (77)	124		M	238	249	256	257	267	279		FM -4	124		neg	neg	neg	neg	neg	NEG		124	used as susceptible recipients for SDAV reinfection and transmission experiment
CC (79)	127		M	248	261	267	272	282	312		FM -5	127		neg	neg	neg	neg	neg	NEG		127	used as susceptible recipients for SDAV reinfection and transmission experiment
CC (79)	129		M	242	249	256	266	285	305		FM -6	129		neg	neg	neg	neg	neg	NEG		129	used as susceptible recipients for SDAV reinfection and transmission experiment
DD (81)	132		M	236	245	252	255	268	285		FM -7	132		neg	33.09	neg	neg	neg	POS		POS	132			M	Fomite-cohab	Direct contact	M	448	449	448	445	445	444		132	29.11	31.95	29.45	34.43	neg	ND
DD (81)	133		M	248	256	262	266	274	295		FM -8	133		neg	neg	neg	neg	neg	NEG		133	used as susceptible recipients for SDAV reinfection and transmission experiment
EE (82)	135		F	165	173	174	169	179	188		FM -9	135		neg	neg	31.12	neg	neg	NEG		NEG	135			F	Fomite-cohab	Fomite single	F	242	243	241	242	246	249		135	neg	34.03	neg	neg	33.89	NEG
EE (82)	136		F	154	159	157	162	164	174		FM -10	136		neg	neg	neg	neg	neg	NEG		136	used as susceptible recipients for SDAV reinfection and transmission experiment
FF (83)	138		F	180	185	189	190	195	201		FM -11	138		neg	neg	31.19	neg	neg	NEG		NEG	138			F	Fomite-cohab	Fomite single	F	270	268	269	270	272	274		138	neg	neg	neg	neg	neg	POS
FF (83)	140		F	174	179	180	181	198	199		FM -12	140		neg	33.76	neg	neg	neg	NEG		NEG	140			F	Fomite-cohab	Fomite single	F	279	285	280	277	284	280		140	neg	neg	neg	neg	neg	POS
GG (84)	143		F	170	175	179	182	189	192		FM -13	143		neg	neg	neg	neg	neg	NEG		143	used as susceptible recipients for SDAV reinfection and transmission experiment
GG (84)	144		F	170	172	179	180	187	190		FM -14	144		neg	33.6	neg	neg	neg	NEG		NEG	144			F	Fomite-cohab	Fomite single	F	265	271	270	264	271	267		144	neg	neg	neg	neg	neg	POS
HH (85)	147		F	170	172	180	177	186	193		FM -15	147		neg	32.69	neg	neg	neg	NEG		NEG	147			F	Fomite-cohab	Fomite-cohab	F	286	289	286	291	291	292		147	neg	neg	neg	neg	neg	POS
HH (85)	148		F	177	185	188	185	195	201		FM -16	148		36.65	neg	neg	neg	neg	NEG		NEG	148			F	Fomite-cohab	Fomite-cohab	F	272	271	269	260	267	266		148	neg	neg	neg	neg	neg	POS
FOMITE single housing
Exposure (cage and index rat ear tag #)	Ear tag #										Animal	Ear tag #		qRT-PCR 2	qRT-PCR 3	qRT-PCR 4	qRT-PCR 7	qRT-PCR 10	Result
AA (76)	122		M	250	260	267	275	291	307		FS -1	122		36.17	neg	neg	neg	neg	Dead
BB (77)	126		M	233	238	244	249	256	275		FS -2	126		neg	neg	neg	neg	neg	NEG		NEG	126			M	Fomite single	Fomite-cohab	M	429	436	437	433	437	434		126	34.53	30.9	28.65	neg	neg	POS
CC (79)	130		M	223	233	240	245	264	280		FS -3	130		neg	neg	neg	neg	neg	NEG		NEG	130			M	Fomite single	2X10e4 SDAV	M	505	501	501	503	506	515		130	32.94	27.81	33.27	neg	neg	POS
CC (79)	131		M	232	243	248	260	271	291		FS -4	131		neg	neg	neg	neg	neg	NEG		NEG	131			M	Fomite single	2X10e4 SDAV	M	503	497	495	500	504	508		131	33.35	29.2	32.9	neg	neg	POS
DD (81)	134		M	278	289	295	300	312	329		FS -5	134		35.55	34.27	neg	neg	neg	NEG		NEG	134			M	Fomite single	Direct contact	M	389	524	524	526	526	522		134	neg	neg	neg	neg	34.55	POS
EE (82)	137		F	150	179	183	185	190	198		FS -6	137		35.28	neg	neg	neg	neg	NEG		NEG	137			F	Fomite single	Fomite-cohab	F	285	287	285	285	285	283		137	neg	32.7	32.81	neg	neg	POS
FF (83)	141	151	F	190	188	190	195	198	208		FS -7	141		neg	neg	neg	neg	neg	NEG		NEG	141	151	151	F	Fomite single	Fomite-cohab	F	298	302	299	296	302	298		151	neg	33.04	neg	neg	neg	POS
FF (83)	142		F	185	189	192	190	196	207		FS -8	142		neg	neg	neg	neg	neg	NEG		142	used as susceptible recipients for SDAV reinfection and transmission experiment
GG (84)	145		F	164	152	166	172	177	181		FS -9	145		neg	neg	neg	neg	neg	NEG		145	used as susceptible recipients for SDAV reinfection and transmission experiment
HH (85)	149		F	185	184	186	193	196	208		FS -10	149		35.57	neg	neg	neg	neg	NEG		NEG	149			F	Fomite single	Fomite-cohab	F	277	276	268	267	280	289		149	neg	neg	neg	neg	neg	POS
AAA (160)	170		M	242	250	253	258	270	283			170		neg	neg	neg	neg	neg	NEG		170	used as susceptible recipients for SDAV reinfection and transmission experiment
AAA (160)	171		M	276	283	283	287	302	312			171		neg	neg	neg	neg	neg	NEG		171	used as susceptible recipients for SDAV reinfection and transmission experiment
AAA (160)	172		M	265	270	273	281	294	310			172		neg	neg	neg	neg	neg	NEG		172	used as susceptible recipients for SDAV reinfection and transmission experiment
CCC (167)	175		M	245	259	260	268	283	303			175		neg	neg	neg	neg	neg	NEG		NEG	175			M	Fomite single	Fomite-cohab	M	437	438	436	437	439	442		175	33.22	27.24	29.34	neg	neg	POS
CCC (167)	174		M	251	263	264	273	285	303			174		neg	neg	neg	neg	neg	NEG		NEG	174	176	176	M	Fomite single	Fomite-cohab	M	464	468	468	466	470	467		176	33.04	33.4	27.3	31.59	neg	POS
EEE (169)	194		M	233	245	248	260	270	284			194		neg	neg	neg	neg	neg	NEG		NEG	194			M	Fomite single	Direct contact	M	446	445	456	448	452	446		194	neg	33.11	neg	neg	neg	POS
EEE (169)	193		M	272	286	287	293	305	321			193		neg	neg	neg	neg	neg	NEG		NEG	193			M	Fomite single	Direct contact	M	482	485	489	482	483	476		193	neg	33.44	neg	neg	neg	NEG
BBB (166)	200		F	194	192	194	200	207	213			200		neg	neg	neg	neg	neg	NEG		200	used as susceptible recipients for SDAV reinfection and transmission experiment
BBB (166)	199		F	152	163	164	166	169	176			199		neg	neg	neg	neg	neg	NEG		199	used as susceptible recipients for SDAV reinfection and transmission experiment
BBB (166)	198		F	159	163	163	167	172	180			198		32.01	30.82	28.64	neg	31.39	POS		POS	198			F	Fomite - single	Fomite-cohab	F	251	250	247	248	250	252		198	neg	neg	neg	neg	neg	POS
BBB (166)	191		F	168	165	167	173	180	182			191		neg	neg	neg	neg	neg	NEG		NEG	191			F	Fomite single	Direct contact	F	249	251	253	250	258	258		191	32.81	32.88	neg	neg	neg	POS
DDD (168)	197		F	160	162	162	172	175	178			197		neg	neg	neg	neg	31.97	NEG		NEG	197			F	Fomite single	Direct contact	F	252	232	236	233	239	231		197	neg	31.92	neg	neg	neg	POS
DDD (168)	196		F	162	156	163	168	172	173			196		neg	neg	neg	neg	neg	POS		POS	196			F	Fomite single	Direct contact	F	239	237	241	237	245	237		196	neg	neg	neg	neg	neg	POS
DDD (168)	195		F	169	177	174	175	185	196			195		neg	neg	neg	neg	neg	NEG		NEG	195			F	Fomite single	Direct contact	F	255	254	253	255	254	254		195	32.63	neg	neg	neg	neg	POS
DDD (168)	192		F	163	168	171	174	181	188			192		neg	neg	neg	neg	neg	NEG		NEG	192			F	Fomite single	Direct contact	F	253	247	244	249	246	247		192	neg	31.03	neg	neg	neg	POS
																					Purchased
																					NEG	265			M	None	2X10e4 SDAV	M	402	399	400	402	408	418		265	31.59	34.33	31.2	neg	neg	POS
																					NEG	266			M	None	2X10e4 SDAV	M	400	399	398	404	406	404		266	32.87	32.8	neg	neg	neg	POS
																					NEG	267			M	None	2X10e4 SDAV	M	448	445	446	453	454	458		267	34.79	32.42	32.51	neg	neg	POS
																					NEG	262			F	None	2X10e4 SDAV	F	253	246	246	250	255	250		262	34.03	33.35	28.54	neg	neg	POS
																					NEG	263			F	None	2X10e4 SDAV	F	290	292	293	293	299	294		263	33.19	35.12	neg	neg	neg	POS
																					NEG	264			F	None	2X10e4 SDAV	F	247	250	250	249	260	265		264	32.65	34.17	neg	neg	neg	POS

## Sheet: SDAV-SDAV-Transmission
SDAV REINOCULATED GROUP											Bodyweight								RT-PCR					Serology
Serologic status after initial exposure	Ear tag #	Replacement ear tags	Sex	Intial exposure type	Re-Exposure type	Days between exposure	Source of infection (inoculation)	Ear tag #	Replacement ear tags	Sex	BW0	BW2	BW3	BW4	BW7	BW10		Ear tag #	qRT-PCR 2	qRT-PCR 3	qRT-PCR 4	qRT-PCR 7	qRT-PCR 10
POS	76		M	2X10e4 SDAV	2X10e4 SDAV	140 days	2X10e4 SDAV	76		M	459	466	464	468	473	463		76	neg	neg	neg	neg	neg	ND
POS	77		M	2X10e4 SDAV	2X10e4 SDAV	140 days	2X10e4 SDAV	77		M	386	383	388	392	384	381		77	neg	neg	neg	neg	neg	ND
POS	79		M	2X10e4 SDAV	2X10e4 SDAV	140 days	2X10e4 SDAV	79	246	M	411	409	412	420	418	410		246	neg	neg	neg	neg	neg	ND
POS	81		M	2X10e4 SDAV	2X10e4 SDAV	140 days	2X10e4 SDAV	81		M	446	444	443	444	440	438		81	neg	neg	neg	neg	neg	ND
POS	82		F	2X10e4 SDAV	2X10e4 SDAV	140 days	2X10e4 SDAV	82		F	251	248	249	250	251	246		82	neg	neg	neg	neg	neg	ND
POS	83		F	2X10e4 SDAV	2X10e4 SDAV	140 days	2X10e4 SDAV	83		F	274	275	275	273	277	274		83	neg	neg	neg	neg	neg	ND
POS	84		F	2X10e4 SDAV	2X10e4 SDAV	140 days	2X10e4 SDAV	84		F	305	295	302	298	302	299		84	neg	neg	neg	neg	neg	ND
POS	85		F	2X10e4 SDAV	2X10e4 SDAV	140 days	2X10e4 SDAV	85	247	F	250	252	249	246	248	254		247	neg	33.13	34.36	neg	neg	ND
POS	160	190	M	2X10e4 SDAV	2X10e4 SDAV	113 days	2X10e4 SDAV	160	190	M	427	425	424	426	427	421		190	neg	neg	29.17	neg	neg	ND
POS	167		M	2X10e4 SDAV	2X10e4 SDAV	113 days	2X10e4 SDAV	167		M	460	455	455	453	457	452		167	neg	neg	neg	neg	neg	ND
POS	169		M	2X10e4 SDAV	2X10e4 SDAV	113 days	2X10e4 SDAV	169		M	444	439	439	440	445	442		169	neg	neg	neg	neg	neg	ND
POS	166		F	2X10e4 SDAV	2X10e4 SDAV	113 days	2X10e4 SDAV	166		F	266	259	261	265	265	258		166	neg	neg	neg	neg	neg	ND
POS	168		F	2X10e4 SDAV	2X10e4 SDAV	113 days	2X10e4 SDAV	168		F	264	258	254	257	254	253		168	neg	neg	neg	neg	neg	ND
SUSCEPTIBLE GROUP: EXPOSED TO SDAV RE-INOCULATED ANIMALS ROW 3-15																		Exposed recipeint animal
Serologic status after initial exposure	Ear tag #	Replacement ear tags	Sex	Intial exposure type	Re-Exposure type	Days between exposure	Source of infection (animal)	Ear tag #	Replacement ear tags	Sex	BW0	BW2	BW3	BW4	BW7	BW10		Ear tag #	qRT-PCR 2	qRT-PCR 3	qRT-PCR 4	qRT-PCR 7	qRT-PCR 10	Result
NEG	124		M	FOMITE mixed	Direct contact 24 hours	140 days	76	124		M	427	422	426	417	413	403		124	neg	neg	neg	neg	neg	NEG
NEG	127	152	M	FOMITE mixed	Direct contact 24 hours	140 days	77	127	152	M	483	485	481	482	480	473		152	neg	33.23	35.05	33.21	36.51	POS
NEG	129		M	FOMITE mixed	Direct contact 24 hours	140 days	246	129		M	475	485	491	490	497	492		129	neg	neg	neg	neg	neg	NEG
NEG	133		M	FOMITE mixed	Direct contact 24 hours	140 days	81	133		M	417	422	420	423	421	417		133	neg	neg	33.59	neg	neg	POS
NEG	136		F	FOMITE mixed	Direct contact 24 hours	140 days	82	136		F	247	238	238	241	240	243		136	neg	neg	neg	neg	neg	NEG
NEG	142		F	FOMITE single	Direct contact 24 hours	140 days	83	142		F	277	278	277	276	276	274		142	neg	neg	neg	neg	neg	NEG
NEG	143		F	FOMITE mixed	Direct contact 24 hours	140 days	84	143		F	275	270	273	273	278	270		143	33.59	32.65	neg	neg	neg	NEG
NEG	145		F	FOMITE single	Direct contact 24 hours	140 days	247	145		F	229	220	226	231	233	224		145	neg	neg	neg	neg	neg	NEG
NEG	170		M	FOMITE single	Direct contact 24 hours	112 days	190	170		M	391	390	394	392	390	385		170	neg	neg	neg	neg	neg	NEG
NEG	171		M	FOMITE single	Direct contact 24 hours	112 days	167	171		M	487	489	486	493	487	481		171	neg	neg	neg	neg	neg	NEG
NEG	172		M	FOMITE single	Direct contact 24 hours	112 days	169	172		M	447	447	450	444	455	449		172	neg	neg	neg	neg	neg	NEG
NEG	200		F	FOMITE single	Direct contact 24 hours	112 days	166	200		F	272	260	262	267	269	256		200	neg	neg	neg	neg	neg	NEG
NEG	199		F	FOMITE single	Direct contact 24 hours	112 days	168	199		F	232	232	230	229	231	226		199	neg	neg	neg	neg	neg	POS

## Sheet: RCV-SDAV Transmission
RCV SINGLE VACCINATION														Body weight								RT_PCR						Serology
Initial exposure VAC#1	Ear tag #	Sex	Date given RCV	Date bled	Serology	Date boosted	Exposure type	Days between infections	Ear tag #		Replacement ear tags	Sex		BW0	BW2	BW3	BW4	BW7	BW10		Ear tag #	BW2	BW3	BW4	BW7	BW10		Ear tag #	Result
10e3 RCV	238	M	2020-11-24	2020-12-20	POS	N/A	2X10e4 SDAV	48 days	238		261	M		336	337	346	348	342	349		238	neg	neg	neg	neg	neg		238	ND
10e3 RCV	239	M	2020-11-24	2020-12-20	POS	N/A	2X10e4 SDAV	48 days	239			M		406	411	416	419	414	427		239	neg	32.65	neg	neg	neg	1	239	ND
10e3 RCV	240	M	2020-11-24	2020-12-20	POS	N/A	2X10e4 SDAV	48 days	240			M		340	340	349	341	339	349		240	neg	neg	neg	neg	neg	1	240	ND
10e3 RCV	241	M	2020-11-24	2020-12-20	POS	N/A	2X10e4 SDAV	48 days	241			M		365	366	375	375	369	370		241	neg	32.95	neg	neg	neg	3	241	ND
10e3 RCV	242	M	2020-11-24	2020-12-20	POS	N/A	2X10e4 SDAV	48 days	242			M		360	359	369	365	361	376		242	neg	neg	neg	neg	neg	2	242	ND
10e3 RCV	243	M	2020-11-24	2020-12-20	POS	N/A	2X10e4 SDAV	48 days	243			M		443	443	449	449	442	452		243	32.94	30.26	30.07	neg	neg	1.75	243	ND
10e3 RCV	226	F	2020-11-22	2020-12-21	POS	N/A	2X10e4 SDAV	48 days	226			F		255	250	252	255	251	256		226	neg	neg	neg	neg	neg	0.957427	226	ND
10e3 RCV	227	F	2020-11-22	2020-12-21	POS	N/A	2X10e4 SDAV	48 days	227		189	F		228	234	235	230	233	238		227	neg	neg	neg	neg	neg		227	ND
10e3 RCV	228	F	2020-11-22	2020-12-21	POS	N/A	2X10e4 SDAV	48 days	228			F		239	235	245	246	240	247		228	neg	neg	neg	neg	neg		228	ND
10e3 RCV	229	F	2020-11-22	2020-12-21	POS	N/A	2X10e4 SDAV	48 days	229			F		234	229	227	230	229	233		229	33.86	34.51	neg	neg	neg		229	ND
10e3 RCV	230	F	2020-11-22	2020-12-21	POS	N/A	2X10e4 SDAV	48 days	230			F		234	238	236	232	233	240		230	neg	neg	neg	neg	neg		230	ND
10e3 RCV	231	F	2020-11-22	2020-12-21	POS	N/A	2X10e4 SDAV	48 days	231			F		261	266	273	268	263	273		231	neg	neg	neg	neg	neg		231	ND
SDAV TRANSMISSION TO NAÏVE RATS : source - RCV SINGLE VACCINATION, THEN SDAV EXPOSED
								Exposure type	Source animal	Exposed recipient animal				Body weight								RT_PCR						Serology
							Status	Route	VACC Animal	Ear tag #		Sex		BW0	BW2	BW3	BW4	BW7	BW10		Ear tag #	qRT-PCR 2	qRT-PCR 3	qRT-PCR 4	qRT-PCR 7	qRT-PCR 10		Ear tag #	Result
							Naïve	Direct contact for 7 days	238	248		M		227	239	240	244	256	265		248	neg	neg	neg	neg	neg		248	NEG
							Naïve	Direct contact for 7 days	239	249		M		239	252	251	263	275	289		249	neg	neg	neg	neg	neg		249	NEG
							Naïve	Direct contact for 7 days	240	251		M		238	248	248	254	268	276		251	neg	neg	neg	neg	neg		251	NEG
							Naïve	Direct contact for 7 days	241	252		M		272	287	291	290	312	319		252	neg	neg	neg	neg	neg		252	NEG
							Naïve	Direct contact for 7 days	242	253		M		295	310	310	321	344	362		253	neg	neg	neg	neg	neg		253	NEG
							Naïve	Direct contact for 7 days	243	254		M		231	243	248	255	268	282		254	neg	28.49	33.85	33.07	35.53		254	POS
							Naïve	Direct contact for 7 days	226	255		F		221	228	227	234	242	257		255	neg	neg	neg	neg	neg		255	NEG
							Naïve	Direct contact for 7 days	227	256		F		171	179	176	176	183	187		256	neg	neg	neg	neg	neg		256	NEG
							Naïve	Direct contact for 7 days	228	257		F		191	199	196	202	207	210		257	neg	neg	neg	neg	neg		257	NEG
							Naïve	Direct contact for 7 days	229	258		F		195	206	199	206	216	235		258	neg	neg	neg	neg	neg		258	NEG
							Naïve	Direct contact for 7 days	230	259		F		172	178	177	181	187	194		259	neg	neg	neg	neg	neg		259	NEG
							Naïve	Direct contact for 7 days	231	260		F		211	211	213	218	222	225		260	neg	neg	neg	neg	neg		260	NEG
RCV DOUBLE VACCINATION														Body weight								RT_PCR														Pathology score
Initial exposure VAC#1	Ear tag #	Sex	Date given RCV #1	1st bleed date	Serology 1:10	VAC Re Exposure #2	2nd bleed date	Serology 1:10	Exposure type	Ear tag #		Sex		BW0	BW2	BW3	BW4	BW7	BW10		Ear tag #	qRT-PCR 2	qRT-PCR 3	qRT-PCR 4	qRT-PCR 7	qRT-PCR 10		Ear tag #
10e3 RCV	232	M	2020-11-24	2020-12-20	POS	10e3 RCV	2021-01-20	POS	2X10e4 SDAV	232		M		441	441	446	437	450	446		232	neg	36.2	neg	neg	neg		232	ND
10e3 RCV	233	M	2020-11-24	2020-12-20	POS	10e3 RCV	2021-01-20	POS	2X10e4 SDAV	233		M		392	395	402	400	409	407		233	neg	neg	neg	neg	neg		233	ND
10e3 RCV	234	M	2020-11-24	2020-12-20	POS	10e3 RCV	2021-01-20	POS	2X10e4 SDAV	234		M		388	372	379	376	379	374		234	35.56	35.51	neg	neg	neg		234	ND
10e3 RCV	235	M	2020-11-24	2020-12-20	POS	10e3 RCV	2021-01-20	POS	2X10e4 SDAV	235		M		460	454	466	460	470	466		235	29.51	36.06	neg	neg	neg		235	ND
10e3 RCV	236	M	2020-11-24	2020-12-20	POS	10e3 RCV	2021-01-20	POS	2X10e4 SDAV	236		M		412	409	420	404	410	412		236	31.69	32.94	neg	neg	35.36		236	ND
10e3 RCV	237	M	2020-11-24	2020-12-20	POS	10e3 RCV	2021-01-20	POS	2X10e4 SDAV	237		M		374	376	376	373	382	380		237	neg	35.84	neg	neg	neg		237	ND
10e3 RCV	186	F	2020-11-22	2020-12-20	POS	10e3 RCV	2021-01-20	POS	2X10e4 SDAV	186		F		243	227	228	229	230	234		186	neg	neg	neg	neg	neg		186	ND
10e3 RCV	187	F	2020-11-22	2020-12-21	POS	10e3 RCV	2021-01-20	POS	2X10e4 SDAV	244		F		239	241	238	242	238	241		244	neg	neg	neg	neg	neg		244	ND
10e3 RCV	188	F	2020-11-22	2020-12-21	POS	10e3 RCV	2021-01-20	POS	2X10e4 SDAV	245		F		241	251	245	238	249	253		245	neg	neg	neg	neg	neg		245	ND
10e3 RCV	223	F	2020-11-22	2020-12-20	POS	10e3 RCV	2021-01-20	POS	2X10e4 SDAV	223		F		254	256	251	253	252	257		223	37.57	35.85	neg	neg	34.5		223	ND
10e3 RCV	224	F	2020-11-22	2020-12-20	POS	10e3 RCV	2021-01-20	POS	2X10e4 SDAV	224		F		268	262	264	266	268	270		224	neg	neg	neg	neg	neg		224	ND
10e3 RCV	225	F	2020-11-22	2020-12-20	POS	10e3 RCV	2021-01-20	POS	2X10e4 SDAV	225		F		243	247	253	244	251	251		225	34.97	neg	neg	neg	neg		225	ND
SDAV TRANSMISSION TO NAÏVE RATS : source - RCV DOUBLE VACCINATION, THEN SDAV EXPOSED
									Exposure type	Source animal	Exposed recipient animal			Body weight								RT_PCR						Serology
								Status	Route	VACC Animal	Ear tag #	Sex		BW0	BW2	BW3	BW4	BW7	BW10		Ear tag #	qRT-PCR 2	qRT-PCR 3	qRT-PCR 4	qRT-PCR 7	qRT-PCR 10		Ear tag #
								Naïve	Direct contact for 7 days	232	268	M		353	356	368	363	381	378		268	neg	neg	neg	neg	neg		268	NEG
								Naïve	Direct contact for 7 days	233	269	M		344	326	335	330	343	343		269	neg	neg	neg	neg	neg		269	NEG
								Naïve	Direct contact for 7 days	234	270	M		343	343	346	345	361	366		270	neg	neg	neg	neg	neg		270	NEG
								Naïve	Direct contact for 7 days	235	271	M		341	342	350	346	360	365		271	neg	neg	neg	neg	neg		271	NEG
								Naïve	Direct contact for 7 days	236	272	M		343	344	355	348	363	365		272	32.3	neg	32.3	neg	neg		272	NEG
								Naïve	Direct contact for 7 days	186	273	F		219	219	220	216	225	225		273	neg	neg	32.94	neg	neg		273	NEG
								Naïve	Direct contact for 7 days	244	274	F		217	222	228	221	231	232		274	neg	neg	neg	neg	neg		274	NEG
								Naïve	Direct contact for 7 days	245	275	F		214	217	221	216	225	224		275	neg	neg	neg	neg	neg		275	NEG
								Naïve	Direct contact for 7 days	223	276	F		211	211	212	210	211	216		276	neg	neg	neg	neg	neg		276	NEG
